# Supplementary material for: GenGraph: a python module for the simple generation and manipulation of genome graphs
Source: BMC Bioinformatics. 2019 Oct 25;20:519. doi: 10.1186/s12859-019-3115-8 (PMC6894214; doi:10.1186/s12859-019-3115-8)
Supplement: Supplementary file 1 — Example report file for the genome graph created by GenGraph. The report file is in.txt format and contains details of the generated genome graph. [file 12859_2019_3115_MOESM1_ESM.txt]

Name: 
Type: MultiDiGraph
Number of nodes: 26232
Number of edges: 35173
Average in degree:   1.3408
Average out degree:   1.3408
Isolates: C,H37Ra,Beijing,H37Rv,F11,CDC1551
Compressed sequence length: 4641094
Beijing length: 4411128
C length: 3036621
H37Rv length: 4411532
CDC1551 length: 4403837
H37Ra length: 4419977
F11 length: 4424435
Density: 5.11167414468e-05
