# Supplementary material for: GenGraph: a python module for the simple generation and manipulation of genome graphs
Source: BMC Bioinformatics. 2019 Oct 25;20:519. doi: 10.1186/s12859-019-3115-8 (PMC6894214; doi:10.1186/s12859-019-3115-8)
Supplement: Supplementary file 2 — Genome graph containing five MTB genomes. The graph was created from the assemblies of six MTB isolates (Beijing, C, CDC1551, F11, H37Ra, H37Rv) from GenBank, and saved in GraphML format. This file is viewable in Cytoscape and may be imported using Python’s NetworkX package. [file 12859_2019_3115_MOESM2_ESM.zip]

Archive with 1 entries (1 files):
- 12859_2019_3115_MOESM2_ESM.xml
